# Supplementary material for: Regulation of Petal Coloration by the Auxin Amide Hydrolase Gene RhILL1 in Rose (Rosa hybrida)
Source: Genes (Basel). 2025 Jun 6;16(6):691. doi: 10.3390/genes16060691 (PMC12192817; doi:10.3390/genes16060691)
Supplement: Supplementary file 1 [file genes-16-00691-s001.zip]

Archive with 1 entries (1 files):
- genes-3636428-supplementary.pdf
